# Supplementary material for: Hand gestures for emergency situations: A video dataset based on words from Indian sign language
Source: Data Brief. 2020 Jul 11;31:106016. doi: 10.1016/j.dib.2020.106016 (PMC7378574; doi:10.1016/j.dib.2020.106016)
Supplement: Supplementary file 1 [file mmc1.xml]

<?xml version="1.0" encoding="utf-8" standalone="no"?>
<data>
  <datasets>
    <author>adithyaushas88@gmail.com</author>
    <type>1</type>
    <dataset>
      <name>A Video Dataset of the Hand Gestures of Indian Sign Language Words used in Emergency Situations</name>
      <caption />
      <description>The dataset includes videos files of the hand gestures of eight words (accident, call, doctor, help, hot, lose, pain, thief) from Indian sign language (ISL), commonly used to communicate during emergency situations. The data is useful for the researchers working on vision based automatic sign language recognition as well as hand gesture recognition. </description>
      <filetype>
        <name />
      </filetype>
      <filesize />
      <source>0</source>
      <sourcename>Original Data</sourcename>
      <access>
        <type>1</type>
        <name>Data available in data repository</name>
        <reponame>Mendeley Data</reponame>
        <PersistentId>10.17632/2vfdm42337.1 </PersistentId>
        <deeplinkurl>https://data.mendeley.com/datasets/2vfdm42337/draft?a=c5c2265d-5dd2-4e67-8656-0af6527a9937</deeplinkurl>
      </access>
    </dataset>
  </datasets>
</data>
